# Supplementary material for: Comprehensive Assessment of Medial Knee Joint Instability by Valgus Stress MRI
Source: Diagnostics (Basel). 2021 Aug 9;11(8):1433. doi: 10.3390/diagnostics11081433 (PMC8392372; doi:10.3390/diagnostics11081433)
Supplement: Supplementary file 1 [file diagnostics-11-01433-s001.zip]

Archive with 1 entries (1 files):
- diagnostics-1324291-supplementary.pdf
